# Supplementary material for: Risk factors for natural menopause before the age of 45: evidence from two British population-based birth cohort studies
Source: BMC Womens Health. 2022 Nov 8;22:438. doi: 10.1186/s12905-022-02021-4 (PMC9644638; doi:10.1186/s12905-022-02021-4)
Supplement: Supplementary file 1 — Additional file 1: Supplemetary material. Risk factors for natural menopause before the age of 45: evidence from two British population-based birth cohort stuides. Harmonised variables used in the analysis (Table 1 Menopause status); classification of women into menopause status (Table 2.1, 2.2 Menopause status); descriptive statistics for all variables included in the analysis for each cohort separately (Table 3 Descriptive statistics); univariate and multivariate study specific (Tables 5,6 Study specific) and pooled (Table 4 Pooled models) regression models. [file 12905_2022_2021_MOESM1_ESM.xlsx]

## Sheet: Title
Supplementary material
RISK FACTORS FOR NATURAL MENOPAUSE BEFORE THE AGE OF 45: EVIDENCE FROM TWO BRITISH POPULATION-BASED BIRTH COHORT STUIDES
Darina Peycheva, Alice Sullivan, Rebecca Hardy, Alex Bryson, Gabriella Conti, and George Ploubidis
All authors are affiliated to University College London (UCL) Social Research Institute.
Darina Peycheva is also affiliated to UCL's Great Ormond Street Institute of Child Health. Rebecca Hardy is also affiliated to Loughborough's University School of Sport, Exercise and Health Sciences. Gabriella Conti is also affiliated to UCL’s Department of Economics.
Corresponding Author: d.peycheva@ucl.ac.uk
CONTENTS:
Table 1. Questions and response options in 1970 BCS and 1958 NCDS cohorts and new variables created following data harmonisation: menopause status
Table 2.1 Classification of women into menopause status in 1970 BCS cohort
Table 2.2 Classification of women into menopause status in 1958 NCDS cohort
Table 3. Birth, childhood, and early adulthood characteristics of pre-, peri- and post-menopausal women in 1970 BCS and 1958 NCDS cohorts
Table 4. Odds Ratios (OR) and 95% confidence intervals (CI) for being early menopausal on birth, childhood and adult characteristics (imputed, n=6,805)
Table 5. Odds Ratios (OR) and 95% confidence intervals (CI) for being early menopausal on birth, childhood and adult characteristics in 1970 BCS cohort (n=3,191)
Table 6. Odds Ratios (OR) and 95% confidence intervals (CI) for being early menopausal on birth, childhood and adult characteristics in 1958 NCDS cohort (n=3,614)

## Sheet: Table 1 Menopause status
Table 1. Questions and response options in 1970 BCS and 1958 NCDS cohorts and new variables created following data harmonisation: menopause status
1970 BCS cohort			1958 NCDS cohort			Harmonised measures
Age	Question	Categories or scale	Age	Question	Categories or scale	Variable	Categories
42	Have you ever had an operation to remove one or both of your ovaries?	Removal of one ovary (oophorectomy) Removal of both ovaries (bilateral oophorectomy) None of these	44/45	Have you ever had any of the following operations? IF YES, give dates of all operations. If you cannot remember the month and year, give your age at the time of the operation. Removal of uterus (womb) and both ovaries (hysterectomy and bilateral oophorectomy) Removal of uterus (womb) only (hysterectomy) Removal or uterus (womb) and one ovary (hysterectomy and oophorectomy) Removal of both ovaries…	Yes/No Month/Year/Age	Menopause status	Pre-menopausal Peri-menopausal Menopause <40 years Menopause 40-44 years Menopause 45 or more years No periods (other reasons) Hormone therapy (HT) Surgery (hysterectomy/bilateral oophorectomy) Never had a period Insufficient information Did not participate in follow-up sweep
	Have you ever had an operation to remove your uterus (womb)?	Yes/No		In the last 12 months have you had a period or menstrual bleeding?	Yes/No
	{If 'Had an operation'} How old were you when you had the operation for the removal of {uterus (womb)/ ovary/ovaries}?	Age		{If 'No periods last 12 months'} Were your periods stopped by…	… Surgery? … Chemotherapy or radiation therapy? … Pregnancy or breastfeeding? … No obvious reason / menopause? … Other reason, please specify
	{If 'Had an operation'} In what month was this operation?	Month		{If 'Had periods last 12 months'} In the last 3 months have you had a period or menstrual bleeding?	Yes/No
	In the last 12 months have you had a period or menstrual bleeding?	Yes/No/Never had a period		On what date did your last period start? (Include current period if bleeding now)	Day/Month/Year/Age
	{If 'No periods last 12 months'} What was the main reason your periods stopped?	No obvious reason /menopause Pregnancy or breastfeeding Surgery Chemotherapy or radiation therapy Other		In the last few years (in the years before your last period) did your periods…	… become more regular? … become less regular? … remain about the same i.e. as regular/irregular as before)?
	In the last 3 months have you had a period or menstrual bleeding?	Yes/No		Have you ever had hormone replacement therapy (HRT)?	Yes/No
	{If 'No periods last 12 months'} How old were you when you had your last period [(however long ago this was)]?	Age		{If 'ever had' HRT} When did you first start HRT?	Month/Year/Age
	{If 'No periods last 12 months'} And what was the month of your last period?	Month		{If 'ever had' HRT} Before you started HRT had your menstrual periods stopped?	Yes/No
	Please tell us about [any recent changes to your menstrual periods. In the last few years have your periods… / the changes before your last period. In the years before your last period did your periods...]	Become more regular Become less regular Remain about the same (i.e. as regular/irregular as before)		{IF 'periods stopped before HRT start'} What was the date of your last period before starting HRT?	Month/Year/Age
	Are you currently on hormone replacement therapy (HRT)?	Yes/No		{If 'ever had' HRT} Are you currently taking HRT?	Yes/No
	{If 'Not currently on HRT'} Have you ever had HRT?	Yes/No	50	Since [date of biomedical interview] have you / Have you ever] had an operation to remove one or both of your ovaries?	Removal of one ovary (oophorectomy) Removal of both ovaries (bilateral oophorectomy) None of these
	{If currently or ever on HRT'} How old were you when you first started HRT?	Age		In [Year of biomedical interview], you told us that you had [an ovary removed (oophorectomy) / your uterus (womb) and one ovary removed (hysterectomy and oophorectomy)]. [Since [date of biomedical interview] have you / Have you ever] had a further operation to remove your remaining ovary (oophorectomy)?	Yes/No
	{If currently or ever on HRT'} In what month did you first start HRT?	Month		[Since [date of biomedical interview] have you / Have you ever] had an operation to remove your uterus (womb)?	Yes/No
	{If currently or ever on HRT'} Before you started HRT had your menstrual periods stopped?	Yes/No		{If 'Had an operation'} How old were you when you had the operation for the removal of {uterus (womb)/ovary/ovaries}?	Age
	{If 'periods stopped before HRT start'} How old were you when you had your last period before starting HRT?	Age		{If 'Had an operation'} In what month was this operation?	Month
	{If 'periods stopped before HRT start'} In what month was your last period before starting HRT?	Month		In the last 12 months have you had a period or menstrual bleeding?	Yes/No
46	{Since {date last interview} have you/Have you ever} had an operation to remove one or both of your ovaries?	Removal of one ovary (oophorectomy) Removal of both ovaries (bilateral oophorectomy) Neither of these		{If 'No periods last 12 months'} What was the main reason your periods stopped?	No obvious reason /menopause Pregnancy or breastfeeding Surgery Chemotherapy or radiation therapy Other
	In {date last interview} you told us that you had had one of your ovaries removed. Since then have you had a further operation to remove your remaining ovary?	Yes/No		{If 'Had periods last 12 months} In the last 3 months have you had a period or menstrual bleeding?	Yes/No
	{Since {date last interview} have you / Have you ever} had an operation to remove your uterus (womb)?	Yes/No		What age were you when you started your last period[(however long ago this was)]?	Age
	{If 'Had an operation'} How old were you when you had the operation for the removal of {uterus (womb)/ovary/ovaries}?	Age		And what was the month of your last period?	Month
	{If 'Had an operation'} In what month was this operation?	Month		Please tell us about the [most recent changes to your menstrual periods. In the last few years have your periods…/ changes before your last period. In the years before your last period did your periods...]	...become more regular? ...become less regular? ...remain about the same (i.e. as regular/irregular as before)?
	In the last 12 months have you had a period or menstrual bleeding?	Yes/No		Are you currently on hormone replacement therapy (HRT)?	Yes/No
	{If 'No periods last 12 months'} What was the main reason your periods stopped?	No obvious reason /menopause Pregnancy or breastfeeding Surgery Chemotherapy or radiation therapy Other		{If 'Not currently on HRT'} Have you ever had HRT?	Yes/No
	{If 'Had periods last 12 months} In the last 3 months have you had a period or menstrual bleeding?	Yes/No		{If currently or ever on HRT'} What age were you when you first started HRT?	Age
	{If 'No periods last 12 months'} How old were you when you had your last period?	Age		{If currently or ever on HRT'} In what month did you first start HRT?	Month
	{If 'No periods last 12 months'} And what was the month of your last period?	Month		{If currently or ever on HRT'} Before you started HRT had your menstrual periods stopped?	Yes/No
	Please tell us about {any recent changes to your menstrual periods. In the last few years have your periods…/ the changes before your last period. In the years before your last period did your periods...}	Become more regular Become less regular Remain about the same (i.e. as regular/irregular as before)		{If 'periods stopped before HRT start'} What age were you when you had your last period before starting HRT?	Age
	Are you currently on hormone replacement therapy (HRT)?	Yes/No		{If 'periods stopped before HRT start'} In what month was your last period before starting HRT?	Month
	{If 'Not currently on HRT'} Have you ever had HRT?	Yes/No
	{If currently or ever on HRT'} How old were you when you first started HRT?	Age
	{If currently or ever on HRT'} In what month did you first start HRT?	Month
	{If currently or ever on HRT'} Before you started HRT had your menstrual periods stopped?	Yes/No
	{If 'periods stopped before HRT start'} How old were you when you had your last period before starting HRT	Age
	{If 'periods stopped before HRT start'} In what month was your last period before starting HRT?	Month

## Sheet: Table 2.1, 2.2 Menopause status
	Table 2.1 Classification of women into menopause status in 1970 BCS cohort						Table 2.2 Classification of women into menopause status in 1958 NCDS cohort
	1970 BCS cohort						1958 NCDS cohort
	Menopause status	Age 42		Age 46			Menopause status	Age 44/45		Age 50
		n	%	n	%			n	%	n	%
	Menopause <40 years (premature menopause)	44	0.859879	53	1.16843		Menopause <40 years (premature menopause)	131	2.78014	176	3.45233
	Menopause 40-44 years (early menopause)	86	1.68067	169	3.72575		Menopause 40-44 years (early menopause)	106	2.24958	207	4.06042
	Menopause 45 or more years	n.a.		123	2.71164		Menopause 45 or more years	23	0.488115	797	15.6336
	Peri-menopause	812	15.8687	1090	24.03		Peri-menopause	841	17.848	1440	28.2464
	Pre-menopause	3390	66.2498	1938	42.7249		Pre-menopause	2833	60.1231	1129	22.1459
	Hormone therapy (before FMP)	72	1.40707	176	3.88007		Hormone therapy (before FMP)	268	5.68761	542	10.6316
	Hysterectomy/Bilateral oophorectomy (before FMP)	182	3.55677	331	7.29718		Hysterectomy/Bilateral oophorectomy (before FMP)	294	6.23939	535	10.4943
	No periods (other reasons)	414	8.09068	241	5.31305		No periods (other reasons)	108	2.29202	197	3.86426
	Never had a period	31	0.605824	31	0.683422		Never had a period	-		-
	Insufficient information	86	1.68067	384 [1]	8.46561		Insufficient information	108	2.29202	75	1.47117
	(Age 42 participants) Not in age 46 survey			878			(Age 44 participants) Not in age 50 survey			411
	Total	5117	100	4536	100		Total	4712	100	5098	100
	Notes: If a woman had gone through natural menopause or a surgery (hysterectomy/bilateral oophorectomy) or had initiated HT prior to the FMP, their menopausal status remained unchanged for the subsequent survey (i.e. figures at age 46 include women with permanent menopause status at age 42).						Notes: If a woman had gone through natural menopause or a surgery (hysterectomy/bilateral oophorectomy) or had initiated HT prior to the FMP, their menopausal status remained unchanged for the subsequent survey (i.e. figures at age 50 include women with permanent menopause status at age 44/45).
	Overall number of women (and denominator) excludes cases non-participating in subsequent sweep (i.e. 878 women who took part at age 42 but not age 46).						Overall number of women (and denominator) excludes cases non-participating in subsequent sweep (i.e. 411 women who took part at age 44/45 but not age 50).
	Women who have undergone hysterectomy or bilateral oophorectomy prior to their FMP or whose periods stopped for other obvious reasons (e.g. pregnancy, contraceptives, chemotherapy or radiotherapy), as well as women who started HT prior to the FMP, were excluded from this analysis.						Women who have undergone hysterectomy or bilateral oophorectomy prior to their FMP or whose periods stopped for other obvious reasons (e.g. pregnancy, contraceptives, chemotherapy or radiotherapy), as well as women who started HT prior to the FMP, were excluded from this analysis.
	Analytical sample further excludes twins and triplets and women with missing multiple birth information (n=182), retaining only singletons.						Analytical sample further excludes twins and triplets and women with missing multiple birth information (n=135), retaining only singletons (3,614).
	[1] Due to an error, women at age 46 in the 1970 cohort who at age 42 reported no periods in the past 12 months for reasons different from natural menopause, including pregnancy and contraceptive use, were not asked whether they had periods in the past 12 months, resulting in insufficient information to determine their menopause status at age 46 survey.						Due to an error, women in the 1958 cohort who reported natural menopause in the age 44/45 survey were not asked about their age at their FMP; they were asked about this subsequently at the age 50 follow-up.

## Sheet: Table 3 Descriptive statistics
Table 3. Birth, childhood, and early adulthood characteristics of pre-, peri- and post-menopausal women in 1970 BCS and 1958 NCDS cohorts
Characteristic	1970 BCS cohort				1958 NCDS cohort
	n	%	95% CI		n	%	95% CI
Menopausal status*	3191	100			3614	100
Pre-, peri- or postmenopausal 45 or more years	2985	93.54	92.6	94.3	3246	89.82	88.8	90.8
Menopause before 45 years (Early menopause)	206	6.46	5.7	7.4	368	10.18	9.24	11.2
Birth	n	%	95% CI		n	%	95% CI
Birthweight standardized for gestation	2928	100			3024	100
1st quarter (lowest)	836	28.55	26.9438	30.2163	886	29.3	27.7028	30.9477
2nd quarter	785	26.81	25.2357	28.4454	840	27.78	26.2093	29.4027
3rd quarter	716	24.45	22.9298	26.0443	696	23.02	21.5494	24.5509
4th quarter (highest)	591	20.18	18.7691	21.678	602	19.91	18.5218	21.3695
missing	263	8.24			590	16.33
Maternal age	3087	100			3465	100
19 or less years	263	8.52	7.58467	9.55786	179	5.17	4.47653	5.95492
20-34 years	2566	83.12	81.7595	84.4036	2852	82.31	81.0018	83.5442
35 or more years	258	8.36	7.43141	9.38758	434	12.53	11.4637	13.67
missing	104	3.26			149	4.12
Mother smoked during pregnancy	3075	100			3422	100
No	1751	56.94	55.1843	58.6845	2060	60.2	58.5472	61.8273
Stopped prior or during the pregnancy	153	4.98	4.26069	5.80322	249	7.28	6.45242	8.19649
Smoked during pregnancy	1171	38.08	36.3799	39.8125	1113	32.52	30.9747	34.1142
missing	116	3.64			192	5.31
Father's social class	3075	100			3467	100
No father in household/Other	206	6.7	5.86751	7.63918	166	4.79	4.12512	5.55123
Manual	1873	60.91	59.1723	62.6216	2297	66.25	64.6612	67.8093
Non-manual	996	32.39	30.7581	34.0664	1004	28.96	27.4721	30.4921
missing	116	3.64			147	4.07
Breastfed (5/7)	2663	100			3190	100
Less than 1 month or never	1990	74.73	73.0411	76.3431	1704	53.42	51.6818	55.1438
1 or more months	673	25.27	23.6569	26.9589	1486	46.58	44.8562	48.3182
missing	528	16.55			424	11.73
Childhood
Cognitive ability score at 10/11 (maths, reading)	2473				3142
mean (s.d.)	0.2 (0.9)				0.2 (0.9)
median (range)	0.2 (-3.1, 2.2)				0.2 (-2.2, 2.6)
missing	718	22.5			472	13.1
Age at menarche (mother's report at 16)	2039				2722
mean (s.d.)	12.7 (1.3)				12.8 (1.3)
median (range)	13 (10,16)				13 (10,16)
missing	1152	36.1			892	25.7
BMI at 16	1944				2494
mean (s.d.)	21.3 (3.1)				21.1 (3.0)
median (range)	20.8 (9.9,47.7)				20.7 (14.5,40.4)
missing	1247	39.08			1120	31
Smoking at 16	1432	100			2805	100
No	1157	80.8	78.6711	82.7557	1896	67.59	65.8373	69.3017
Yes	275	19.2	17.2443	21.3289	909	32.41	30.6983	34.1627
missing	1759	55.12			809	22.39
Had a drink of alcohol in week prior Age 16 interview	1379	100			2808	100
No	457	33.14	30.702	35.6718	1654	58.9	57.0712	60.7108
Yes	922	66.86	64.3282	69.298	1154	41.1	39.2892	42.9289
missing	1812	56.78			806	22.3
Exercise at 16	1450	100			2757	100
Less often	169	11.66	10.1012	13.4126	1678	60.86	59.0263	62.67
Weekly/Often	1281	88.34	86.5874	89.8988	1079	39.14	37.33	40.9737
missing	1741	54.56			857	23.71
Emotional/Neurotic score at 16 (Rutter)	2087				2749
mean (s.d.)	1.1 (1.2)				1.1 (1.2)
median (range)	1 (0,6)				1 (0,6)
missing	1104	34.6			865	23.9
Adulthood
BMI at 30/33	2652				2874
mean (s.d.)	24.0 (4.5)				24.4 (4.8)
median (range)	23.05 (14.9,58.2)				23.3 (11.3,50.2)
missing	539	16.89			740	20.48
Smoking at 30/33	2836	100			3208	100
Never	1328	46.83	44.9944	48.6673	1704	53.12	51.3867	54.8403
Ex-smoker	590	20.8	19.349	22.3381	593	18.49	17.1789	19.8667
Smoker	918	32.37	30.6712	34.1156	911	28.4	26.863	29.9843
missing	355	11.13			406	11.23
Frequency of alcohol consumption at 30/33	2836	100			3220	100
Less often or never	662	23.34	21.8215	24.9362	883	27.42	25.9081	28.9905
Monthly (one to three times a month)	450	15.87	14.5679	17.2594	771	23.94	22.5008	25.4495
Weekly (once to most days a week)	1724	60.79	58.9783	62.5721	1566	48.63	46.9089	50.3615
missing	355	11.13			394	10.9
Exercise at 30/33	2835	100			3209	100
Less often or never	675	23.81	22.2767	25.4133	767	23.9	22.4568	25.4088
Monthly (two to three times a month)	134	4.73	4.00376	5.57244	183	5.7	4.95116	6.56047
Weekly (once to most days per week)	2026	71.46	69.7721	73.0974	2259	70.4	68.7917	71.951
missing	356	11.16			405	11.21
Experienced depression symptoms (Malaise) at 30/33	2821	100			3214	100
No	2460	87.2	85.9184	88.3865	2974	92.53	91.5711	93.3924
Yes	361	12.8	11.6135	14.0817	240	7.47	6.60757	8.42887
missing	370	11.6			400	11.07
Periods or other gynaecological problems (by age 30/33)	2837	100			3190	100
No	2037	71.8	70.1156	73.4278	2400	75.24	73.7065	76.703
Yes	800	28.2	26.5722	29.8844	790	24.76	23.297	26.2935
missing	354	11.09			424	11.73
Use of contraceptives (by age 30/42)	2837	100			3431	100
No	257	9.06	8.05626	10.1724	352	10.26	9.28734	11.3205
Yes	2580	90.94	89.8276	91.9437	3079	89.74	88.6795	90.7127
missing	354	11.09			183	5.06
Nulliparous (no live births) (by age 38/42)	2768	100			3244	100
No	1985	71.71	70.0041	73.3605	2718	83.79	82.4762	85.0146
Yes	783	28.29	26.6395	29.9959	526	16.21	14.9854	17.5237
missing	423	13.26			370	10.24
Social class (age 38/42)	2675	100			3430	100
Not in employment	570	21.31	19.7972	22.9021	680	19.83	18.5241	21.1936
Manual	403	15.07	13.7589	16.4724	725	21.14	19.8025	22.5362
Non-manual	1702	63.63	61.7835	65.4297	2025	59.04	57.382	60.6735
missing	516	16.17			184	5.09
*Menopause status is determined using information collected at age 42 and 46 in BCS70 and age 44/45 and 50 in NCDS.
Note: Missing values excluded from analysis

## Sheet: Table 4 Pooled models
Table 4. Odds Ratios (OR) and 95% confidence intervals (CI) for being early menopausal on birth, childhood and adult characteristics (imputed, n=6,805)
RISK FACTORS					BIRTH																CHILDHOOD								ADULTHOOD
	Crude/Unadjusted				Adjusted																Adjusted								Adjusted
	OR	95% CI			OR	95% CI			OR	95% CI			OR	95% CI			OR	95% CI			OR	95% CI			OR	95% CI			OR	95% CI
					Father's social class				Mother smoked during pregnancy				Maternal age / Birthweight standardized for gestation				Breastfed				Cognitive ability score (maths & reading) at 10/11				Age at menarche / BMI / Smoking / Drinking / Exercise / Emotional distress at 16				BMI / Smoking / Drinking / Exercise / Emotional distress / Gynaecological problems / Contraceptives / Live birth / Social class
BIRTH
Birthweight standardized for gestation
1st quarter (lowest)	1.08831	0.847514	1.39751										1.00923	0.783685	1.29968		0.997	0.774	1.283		0.92078	0.713781	1.18781		0.93	0.718	1.204		0.925	0.712	1.201
2nd quarter	0.942302	0.726918	1.2215										0.910662	0.701391	1.18237		0.911	0.702	1.183		0.896612	0.68927	1.16632		0.904	0.694	1.177		0.922	0.704	1.207
3rd quarter (reference)
4th quarter (highest)	1.03293	0.786927	1.35583										1.05433	0.801491	1.38692		1.048	0.797	1.379		1.05017	0.796017	1.38546		1.024	0.773	1.355		1.047	0.789	1.39
Maternal age at birth
19 or less years	1.39*	1.00396	1.91989										1.2507	0.899088	1.73982		1.241	0.891	1.728		1.13634	0.814565	1.58524		1.116	0.798	1.561		1.106	0.788	1.553
20-34 years (reference)
35 or more years	1.10441	0.839287	1.4533										1.12542	0.853201	1.4845		1.114	0.845	1.47		1.14622	0.866931	1.51549		1.158	0.874	1.533		1.154	0.868	1.535
Mother smoked during pregnancy
No (reference)
Stopped prior or during the pregnancy	0.788005	0.516592	1.20202						0.770599	0.504565	1.1769		0.76336	0.499491	1.16663		0.762	0.499	1.165		0.776997	0.507157	1.19041		0.74	0.482	1.138		0.7	0.454	1.079
Smoked during pregnancy	1.32**	1.1039	1.59028						1.24*	1.02811	1.48643		1.24*	1.0282	1.49404		1.21*	1.001	1.459		1.12262	0.927676	1.35853		1.066	0.877	1.295		1.024	0.838	1.251
Father's social class
No father in household/Other	2.20***	1.47835	3.28478		2.20***	1.47835	3.28478		2.12***	1.4184	3.16557		2.05***	1.36012	3.07542		1.95***	1.293	2.935		1.55*	1.0189	2.34943		1.48*	0.976	2.258		1.50*	0.98	2.294
Manual	2.02***	1.60984	2.53712		2.02***	1.60984	2.53712		1.97***	1.56697	2.47675		1.96***	1.55674	2.46359		1.90***	1.508	2.39		1.48**	1.16538	1.87901		1.45***	1.137	1.84		1.44***	1.126	1.836
Non-manual (reference)
Breastfed
Less than 1 month or never	1.44***	1.176	1.76863														1.30*	1.051	1.595		1.20+	0.969549	1.47812		1.21*	0.975	1.496		1.2	0.965	1.493
1 or more months (reference)
CHILDHOOD
Cognitive ability score (maths & reading) at 10/11 (per SD)	0.592671	0.535257	0.656243																		0.64***	0.570074	0.707327		0.65***	0.579	0.726		0.69***	0.615	0.781
Age at menarche (per year)	0.970935	0.89509	1.05321																						0.979	0.896	1.07		0.971	0.887	1.062
BMI at 16 (per kg/m2)	1.05***	1.01347	1.08539																						1.03	0.993	1.072		1.033	0.98	1.088
Smoking at 16
No (reference)
Yes	1.76***	1.40983	2.19194																						1.51***	1.189	1.918		1.119	0.815	1.536
Drinking the week prior age 16 interview
No (reference)
Yes	1.07438	0.863715	1.33642																						1.088	0.854	1.387		1.095	0.857	1.401
Exercise at 16
Monthly or less often (reference)
Weekly (or often))	0.895339	0.682485	1.17458																						0.915	0.701	1.196		0.951	0.722	1.254
Emotional/neurotic subscore at 16 (Rutter)	1.02584	0.942344	1.11674																						1.003	0.918	1.095		0.969	0.884	1.062
ADULTHOOD
BMI at 30/33 (per kg/m2)	1.02+	0.997528	1.03667																										0.99	0.962	1.019
Smoking at 30/33
Never (reference)
Ex-smoker	1.15797	0.884203	1.51651																										1.033	0.766	1.394
Smoker	2.36***	1.93738	2.87869																										1.69***	1.279	2.232
Alcohol consumption at 30/33
Less often or never (reference)
Monthly (one to three times a month)	0.67***	0.511946	0.870783																										0.76**	0.573	0.998
Weekly (once to most days a week)	0.68***	0.552359	0.842952																										0.84	0.666	1.058
Exercise at 30/33
Less often or never (reference)
Monthly (two to three times a month)	1.00106	0.681806	1.4698																										1.178	0.789	1.76
Weekly (once to most days per week)	0.63***	0.512109	0.779489																										0.75***	0.602	0.932
Depressive symptoms at 30/33 (Malaise)
No (reference)
Yes	1.76***	1.34942	2.30051																										1.108	0.829	1.48
Periods or other gynaecological problems by 30/33
No (reference)
Yes	1.81***	1.48465	2.20512																										1.68***	1.364	2.057
Use oral contraceptives by 30/42
No (reference)
Yes	0.77+	0.577191	1.0183																										0.851	0.627	1.155
Nulliparous (no live births) by 38/42
No (reference)
Yes	0.939421	0.744185	1.18588																										1.126	0.875	1.45
Social class at age 38/42
Not in paid employment	1.82***	1.4628	2.25237																										1.43***	1.126	1.809
Manual	1.32*	1.04	1.68159																										0.958	0.741	1.239
Non-manual (reference)
Cohort year
1958	All univariate models account for cohort year				1.62***	1.35233	1.93251		1.65***	1.38057	1.9788		1.65***	1.38218	1.98161		1.75***	1.45	2.1		1.72***	1.42328	2.0676		1.62***	1.27	2.06		1.81***	1.41	2.34
1970 (reference)
Note: An asterisk indicates significance levels, *** p<0.001, ** p<0.01, * p<0.05, +p<0.1

## Sheet: Tables 5 Study specific
Table 5. Odds Ratios (OR) and 95% confidence intervals (CI) for being early menopausal on birth, childhood and adult characteristics in 1970 BCS cohort (n=3,191)
	Complete case				Imputed (MI)
RISK FACTORS									BIRTH																CHILDHOOD								ADULTHOOD
	Crude/Unadjusted				Crude/Unadjusted								Adjusted												Adjusted								Adjusted
	OR	95% CI			OR	95% CI			OR	95% CI			OR	95% CI			OR	95% CI			OR	95% CI			OR	95% CI			OR	95% CI			OR	95% CI
									Father's social class				Mother smoked during pregnancy				Maternal age / Birthweight standardized for gestation				Breastfed				Cognitive ability score (maths & reading) at 10/11				Age at menarche / BMI / Smoking / Drinking / Exercise / Emotional distress at 16				BMI / Smoking / Drinking / Exercise / Emotional distress / Gynaecological problems / Contraceptives / Live birth / Social class
BIRTH
Birthweight standardized for gestation
1st quarter (lowest)	1.11752	0.744144	1.67823		1.11534	0.746041	1.66745										1.04916	0.699929	1.57265		1.00148	0.667654	1.50221		0.901517	0.596465	1.36258		0.87549	0.573173	1.33726		0.899004	0.584932	1.38171
2nd quarter	1.03896	0.683723	1.57877		1.03374	0.678873	1.5741										1.0009	0.655729	1.52775		1.00133	0.65522	1.53026		0.986245	0.642676	1.51348		0.984636	0.634946	1.52692		1.0139	0.651266	1.57846
3rd quarter (reference)
4th quarter (highest)	1.04948	0.670253	1.64328		1.03568	0.663484	1.61666										1.06675	0.681161	1.67062		1.04352	0.665411	1.63649		1.03319	0.654664	1.63057		1.00755	0.633012	1.60368		1.03997	0.648193	1.66854
Maternal age at birth
19 or less years	1.62*	1.04226	2.52659		1.59*	1.02254	2.48245										1.45405	0.920011	2.29807		1.4102	0.891325	2.23112		1.25061	0.785776	1.99042		1.22289	0.753831	1.98381		1.18388	0.723521	1.93717
20-34 years (reference)
35 or more years	1.08974	0.649296	1.82897		1.08453	0.646048	1.82062										1.12	0.665795	1.88406		1.11849	0.663667	1.88503		1.0754	0.632233	1.82922		1.13908	0.664652	1.95214		1.14533	0.662286	1.9807
Mother smoked during pregnancy
No (reference)
Stopped prior or during the pregnancy	0.920655	0.439197	1.9299		0.927338	0.443609	1.93854						0.906092	0.432746	1.89719		0.8585	0.408047	1.80622		0.870252	0.412775	1.83475		0.883495	0.414365	1.88376		0.803162	0.3697	1.74484		0.741342	0.339011	1.62115
Smoked during pregnancy	1.39*	1.03377	1.86706		1.37*	1.01981	1.84333						1.30+	0.962183	1.7495		1.28517	0.948364	1.74161		1.20123	0.884182	1.63196		1.06268	0.777221	1.45297		0.966828	0.697449	1.34025		0.934282	0.669741	1.30331
Father's social class
No father in household/Other	1.86*	1.04236	3.31044		1.84*	1.03207	3.27147		1.84*	1.03207	3.27147		1.75+	0.977752	3.12389		1.60459	0.884394	2.91127		1.43373	0.787621	2.60986		1.07849	0.582043	1.99837		1.01665	0.543043	1.9033		1.05059	0.55719	1.98091
Manual	1.59**	1.12801	2.24506		1.57*	1.1146	2.21462		1.57*	1.1146	2.21462		1.52*	1.07291	2.14212		1.49*	1.05093	2.10406		1.33666	0.94155	1.89757		0.968409	0.671422	1.39676		0.915643	0.629681	1.33147		0.912506	0.624384	1.33358
Non-manual (reference)
Breastfed (5)
Less than 1 month or never	2.66***	1.63783	4.3363		2.66***	1.6485	4.28465														2.40***	1.47743	3.90317		2.12***	1.29599	3.45961		2.16**	1.31507	3.55182		2.21**	1.27216	3.49098
1 or more months (reference)
CHILDHOOD
Cognitive ability score at 10 (maths, reading) (per SD)	0.52***	0.434606	0.612715		0.51***	0.428066	0.596496																		0.53***	0.442922	0.629839		0.55***	0.457772	0.660292		0.57***	0.470502	0.691247
Age at menarche (mother's report at 16) (per year)	0.898434	0.777034	1.0388		0.901753	0.782948	1.03859																						0.927849	0.791102	1.08823		0.916039	0.780055	1.07573
BMI at 16 (per kg/m2)	1.08**	1.02739	1.14206		1.09**	1.03368	1.14773																						1.06*	1.00238	1.12648		1.08+	0.999034	1.16662
Smoking at 16
No (reference)
Yes	1.73*	1.04686	2.85698		2.10**	1.31949	3.34289																						1.84*	1.09899	3.09304		1.45834	0.731478	2.90749
Drinking the week prior age 16 interview
No (reference)
Yes	0.878522	0.545331	1.41529		1.04664	0.687272	1.59392																						0.952239	0.59361	1.52754		0.934085	0.567033	1.53874
Exercise at 16
Monthly or less often (reference)
Weekly (or often)	0.693641	0.375027	1.28294		0.643986	0.334889	1.23837																						0.731528	0.368615	1.45174		0.756312	0.368518	1.55218
Emotional/neurotic score (Rutter) at 16	1.14+	0.995832	1.30359		1.14+	0.993832	1.29889																						1.08812	0.942785	1.25585		1.07864	0.928754	1.25273
ADULTHOOD
BMI at 30 (per kg/m2)	1.03*	1.00207	1.06634		1.03+	0.996233	1.06085																										0.982273	0.936719	1.03004
Smoking at 30
Never (reference)
Ex-smoker	1.11271	0.710745	1.74199		1.14208	0.732723	1.78014																										1.08156	0.656987	1.7805
Smoker	2.23***	1.59138	3.12457		2.2***	1.56971	3.1018																										1.49219	0.893365	2.49241
Alcohol consumption at 30
Less often or never (reference)
Monthly (one to three times a month)	0.57*	0.346847	0.942374		0.60*	0.37015	0.98074																										0.72458	0.426414	1.23123
Weekly (once to most days a week)	0.65*	0.465933	0.91678		0.65*	0.471232	0.922735																										1.00727	0.685347	1.48039
Exercise at 30
Less often or never (reference)
Monthly (two to three times a month)	0.990056	0.517516	1.89407		0.969777	0.512543	1.8349																										1.23971	0.624169	2.46229
Weekly (once to most days per week)	0.56**	0.404573	0.778571		0.56***	0.401475	0.770395																										0.64*	0.454438	0.914201
Depressive symptoms (Malaise) at 30
No (reference)
Yes	1.63*	1.09735	2.42167		1.61*	1.08803	2.38882																										0.985532	0.629102	1.54391
Periods or other gynaecological problems (by age 30)
No (reference)
Yes	1.22697	0.887505	1.69627		1.22055	0.884651	1.68399																										1.24935	0.882043	1.76961
Use of contraceptives (by age 30)
No (reference)
Yes	0.783471	0.483052	1.27073		0.762397	0.466004	1.24731																										0.822431	0.47362	1.42813
Nulliparous (no live births) (by age 38)
No (reference)
Yes	0.890617	0.629553	1.25994		0.903392	0.63532	1.28458																										1.16819	0.779887	1.74983
Social class (age 38)
Not in paid employment	1.78**	1.22059	2.60926		1.90**	1.31577	2.75783																										1.46+	0.963359	2.20379
Manual	1.98**	1.30827	2.99727		1.86**	1.22674	2.8178																										1.36737	0.873667	2.14006
Non-manual (reference)
Note: An asterisk indicates significance levels, *** p<0.001, ** p<0.01, * p<0.05, p<0.1

## Sheet: Tables 6 Study specific
Table 6. Odds Ratios (OR) and 95% confidence intervals (CI) for being early menopausal on birth, childhood and adult characteristics in 1958 NCDS cohort (n=3,614)
	Complete case				Imputed (MI) univariate analysis
RISK FACTORS									BIRTH																CHILDHOOD								ADULTHOOD
	Crude/Unadjusted				Crude/Unadjusted								Adjusted												Adjusted								Adjusted
	OR	(95% CI)			OR	(95% CI)			OR	95% CI			OR	95% CI			OR	95% CI			OR	95% CI			OR	95% CI			OR	95% CI			OR	95% CI
									Father's social class				Mother smoked during pregnancy				Maternal age / Birthweight standardized for gestation				Breastfed				Cognitive ability score (maths & reading) at 10/11				Age at menarche / BMI / Smoking / Drinking / Exercise / Emotional distress at 16				BMI / Smoking / Drinking / Exercise / Emotional distress / Gynaecological problems / Contraceptives / Live birth / Social class
BIRTH
Birthweight standardized for gestation
1st quarter (lowest)	1.06971	0.773485	1.47938		1.07216	0.778416	1.47674										0.984446	0.710677	1.36368		0.981464	0.708508	1.35957		0.925569	0.667399	1.28361		0.936018	0.671994	1.30378		0.920716	0.655332	1.29357
2nd quarter	0.863021	0.613469	1.21409		0.891983	0.639649	1.24386										0.860542	0.615604	1.20294		0.860776	0.615852	1.20311		0.849264	0.606437	1.18932		0.854209	0.609049	1.19805		0.890576	0.627137	1.26468
3rd quarter (reference)
4th quarter (highest)	1.04717	0.73282	1.49638		1.03058	0.728996	1.45693										1.04702	0.737948	1.48555		1.04556	0.736804	1.48369		1.04897	0.737645	1.4917		1.03134	0.722698	1.47179		1.06099	0.736591	1.52826
Maternal age at birth
19 or less years	1.22574	0.764788	1.96451		1.20425	0.747215	1.94084										1.07429	0.661306	1.74519		1.07218	0.659776	1.74236		1.00629	0.617787	1.63911		0.987213	0.605456	1.60968		1.022	0.622249	1.67856
20-34 years (reference)
35 or more years	1.12001	0.807632	1.55322		1.1087	0.802621	1.53149										1.12559	0.811113	1.562		1.12198	0.808433	1.55714		1.16364	0.836688	1.61834		1.16059	0.833157	1.61671		1.16365	0.829263	1.63287
Mother smoked during pregnancy
No (reference)
Stopped prior or during the pregnancy	0.70884	0.423836	1.18549		0.733232	0.440033	1.22179						0.715678	0.428758	1.1946		0.713682	0.427115	1.19252		0.713234	0.426853	1.19175		0.725199	0.433501	1.21318		0.701685	0.418424	1.17671		0.668215	0.395456	1.1291
Smoked during pregnancy	1.30*	1.02958	1.6456		1.30*	1.03018	1.6369						1.20499	0.953755	1.52241		1.21138	0.955825	1.53527		1.20275	0.94774	1.52638		1.1414	0.897494	1.4516		1.10926	0.869961	1.4144		1.05926	0.82354	1.36244
Father's social class
No father in household/Other	2.46**	1.42803	4.23083		2.52**	1.45625	4.35551		2.52**	1.45625	4.35551		2.43***	1.39982	4.21024		2.42***	1.3875	4.23719		2.39**	1.36151	4.18482		1.97*	1.11813	3.47699		1.93*	1.09163	3.42241		1.94*	1.08269	3.47365
Manual	2.43***	1.79315	3.29383		2.41***	1.77314	3.26571		2.41***	1.77314	3.26571		2.36***	1.73544	3.20551		2.36***	1.73774	3.21472		2.35***	1.72257	3.19342		1.92***	1.39993	2.64914		1.91***	1.38849	2.63817		1.90***	1.37227	2.64241
Non-manual (reference)
Breastfed (7)
Less than 1 month or never	1.20405	0.952715	1.52168		1.19128	0.943324	1.50441														1.07341	0.846113	1.36176		1.01475	0.79753	1.29112		1.02873	0.806716	1.31186		1.03506	0.80663	1.32817
1 or more months (reference)
CHILDHOOD
Cognitive ability scoreat 11 (maths, reading) (per SD)	0.66***	0.583905	0.755937		0.66***	0.576135	0.741868																		0.71***	0.622701	0.816706		0.72***	0.625835	0.832665		0.78**	0.673426	0.91476
Age at menarche (mother's report at 16)v(per year)	1.00849	0.916866	1.10926		1.01258	0.91964	1.11491																						1.01194	0.910698	1.12443		1.00561	0.903106	1.11975
BMI at 16 (per kg/m2)	1.02117	0.978282	1.06593		1.02281	0.980176	1.0673																						1.00937	0.962202	1.05884		0.997663	0.933753	1.06595
Smoking at 16
No (reference)
Yes	1.65***	1.28363	2.12144		1.60***	1.25164	2.03797																						1.37*	1.05831	1.78201		0.948449	0.677571	1.32762
Drinking the week prior age 16 interview
No (reference)
Yes	1.10136	0.858262	1.41331		1.09072	0.849607	1.40025																						1.14699	0.87771	1.49887		1.1862	0.900315	1.56286
Exercise at 16
Monthly or less often (reference)
Weekly (or often)	0.992286	0.767669	1.28262		1.00138	0.774572	1.29459																						0.99504	0.766036	1.2925		1.04039	0.79445	1.36247
Emotional/neurotic score (Rutter) at 16	0.969458	0.874687	1.0745		0.959383	0.860864	1.06918																						0.944869	0.84532	1.05614		0.90+	0.799076	1.0102
ADULTHOOD
BMI at 33 (per kg/m2)	1.00827	0.982787	1.03442		1.01084	0.986181	1.03612																										0.997018	0.96094	1.03445
Smoking at 33
Never (reference)
Ex-smoker	1.07431	0.752718	1.53329		1.16161	0.817233	1.6511																										1.06706	0.723209	1.57439
Smoker	2.42***	1.86766	3.12477		2.46***	1.90767	3.16165																										1.93***	1.37813	2.69693
Alcohol consumption at 33
Less often or never (reference)
Monthly (one to three times a month)	0.69*	0.496423	0.948611		0.70*	0.507611	0.95732																										0.73+	0.521694	1.01497
Weekly (once to most days a week)	0.70**	0.537454	0.918895		0.70**	0.529441	0.912294																										0.74+	0.550896	1.00094
Exercise at 30
Less often or never (reference)
Monthly (two to three times a month)	1.06786	0.654983	1.74099		1.0251	0.634617	1.65585																										1.18044	0.714917	1.94908
Weekly (once to most days per week)	0.70**	0.536101	0.908505		0.68**	0.525364	0.887175																										0.815297	0.61699	1.07734
Depressive symptoms (Malaise) at 30
No (reference)
Yes	1.90**	1.31385	2.74602		1.90**	1.32279	2.73754																										1.22098	0.819003	1.82025
Periods or other gynaecological problems (by age 33)
No (reference)
Yes	2.29***	1.79547	2.92266		2.27***	1.76025	2.93858																										2.07***	1.5869	2.70763
Use of contraceptives (by age 42)
No (reference)
Yes	0.781486	0.556017	1.09838		0.770106	0.545841	1.08651																										0.870344	0.597384	1.26803
Nulliparous (no live births) (by age 42)
No (reference)
Yes	0.967035	0.701848	1.33242		0.970235	0.701546	1.34183																										1.1281	0.792837	1.60512
Social class (age 42)
Not in paid employment	1.78***	1.36756	2.31435		1.77***	1.35981	2.29927																										1.41*	1.05431	1.87555
Manual	1.09818	0.820021	1.4707		1.10832	0.829013	1.48172																										0.807536	0.587751	1.10951
Non-manual (reference)
Note: An asterisk indicates significance levels, *** p<0.001, ** p<0.01, * p<0.05, p<0.1
